# Supplementary material for: Propionate and butyrate counteract renal damage and progression to chronic kidney disease
Source: Nephrol Dial Transplant. 2024 May 24;40(1):133–50. doi: 10.1093/ndt/gfae118 (PMC11852269; doi:10.1093/ndt/gfae118)
Supplement: gfae118_Supplemental_Files [file gfae118_Supplemental_Files.zip]

Archive with 5 entries (5 files):
- Supplementary Figures.pdf
- Table S1.pdf
- Table S2.xlsx
- Table S3.xlsx
- Table S4.xlsx
