# Supplementary material for: Propionate and butyrate counteract renal damage and progression to chronic kidney disease
Source: Nephrol Dial Transplant. 2024 May 24;40(1):133–50. doi: 10.1093/ndt/gfae118 (PMC11852269; doi:10.1093/ndt/gfae118)
Supplement: gfae118_Supplemental_Files [file gfae118_Supplemental_Files.zip › Table S2.xlsx]

## Sheet: TNFa-induced genes
TNF-α-induced genes
Symbol
ZACN
LTB
PTPN7
LST1
TNFAIP3
TNFAIP6
TRIML2
G0S2
NRG4
SGPP2
CXCL5
GRIN3A
PTX3
CCL2
NPIPB13
CSF3
SERPINB4
CCL20
TNFSF18
ITGAD
LINC01336
TNF
LINC00525
LOC102723996
PDCD1LG2
ADAMTS9-AS1
RBM24
KLRC2
NOP53-AS1
RAB7B
CSH2
LOC100130476
CHKB-AS1
IL6
ICOSLG
PPP1R14C
GFPT2
CCNA1
DOC2B
RNASE4
ICAM1
POC1B-GALNT4
RUNX3
FES
GDNF
NAALADL2
TRAF1
TMEM74
RPSAP52
IRAK2
IBA57-AS1
CD69
KANSL1-AS1
VCAM1
PLPP3
PDLIM4
TNFAIP2
AFF3
BEST4
SOD2
MAP3K20-AS1
LOC440934
NAV3
ADORA2A
CNTN2
ZFP92
DNAH2
FOXD3-AS1
LOC100129940
RNF152
CSF2
CLDN7
PPP1R1C
GPR37L1
TNFRSF9
PALM2
FAM19A3
VNN1
CLEC4E
BNIPL
THBD
CXCL3
NR4A3
FAM189A2
HCN4
IL23A
GPC3
LINC00921
OR12D2
LOC101927661
LINC01465
C16orf46
IFITM2
RUNDC3B
EFNA1
ENDOD1
FLT3
GPR83
LOC729652
ZNF704
AICDA
NFKB1
LOC102724009
MPP4
INHBA
LOC101927476
MIR155HG
SUSD6
RELB
PRELP
THEG
C12orf54
BIRC3
MIR324
RGCC
ALKAL2
RETREG1
AMIGO2
LAMB3
NFKB2
PRDM1
LOC541472
F3
SPTY2D1OS
NGF
GBP1
CSF1
SNORD101
GCH1
LINC02015
RGS11
SLC22A4
NFATC2
SDC4
OXTR
MYOSLID
CDKN2B
SULT1C4
VMO1
TCIM
LACC1
KCNJ6
ZMYND15
CXCL8
LYSMD2
RPL22L1
TRPC3
STX11
C1QTNF1
DUSP10
PPP4R4
MEGF10
SLC17A7
SV2A
ROS1
NRL
C3AR1
POU2F2
CLDN1
FFAR2
LYPD3
LINC00216
TMEM158
TAF4B
SERPINB8
KLRG2
VDR
WNT10B
SERPINA6
IFNGR1
PLAU
B4GALT1-AS1
SULF2
WNT7B
GPR34
SERPINE2
PLK3
FGD2
MFSD2A
ANGPTL7
PRDM13
C20orf141
LINC02535
SLC39A14
ANKRD55
C11orf96
DNALI1
LINC00504
LINC01976
OFCC1
KCNQ3
ETS1
LONRF2
CXCL2
FRMD6
SOGA3
SMIM27
KBTBD8
CELF4
NACAP1
KCNQ4
PTGFR
GALNTL6
IKZF3
MAP3K8
ST3GAL4
LINC00852
FOSL1
ELK3
MMP3
EDN1
SEPT4
ACSL4
NIPAL4
PIM2
COL4A2-AS1
ERN1
CPXM1
JPH1
RND1
DRAM1
LOC91370
SLC2A6
NFKBIA
IFNAR2
SNORD83A
SLC41A2
PSD3
SNORD104
TGIF2-C20orf24
IL11
IL10RA
WISP3
PSTPIP2
XDH
SERPINE1
GOLGA7B
CD44
OSBPL6
TNFSF10
EXOC3L4
BDKRB2
SLC15A3
SPOCD1
PPARGC1B
THCAT158
TNIP1
MAMLD1
CD83
TPBGL
LOXL1-AS1
MAML2
SLC16A6
SLC43A3
CD40
SLC16A9
STPG4
TCHH
AKAP12
NIFK
LHX6
ZEB2
NFKBIE
LOC105378753
KIF21B
LRFN5
NRP2
CYP24A1
RBM27
DDN
AMPD3
STEAP1
FGF12
ENO4
DSE
ZFP57
ADRB1
SHISAL1
CDCP1
EMBP1
LYPD6
NLGN1
CCND1
LAD1
AEN
NR3C2
GPR68
PILRA
RGS17
ANO9
LCMT1-AS2
SPATA5L1
SLC7A5
BIRC2
DDX21
NAB1
ST5
IFNGR2
UFSP1
PLAT
RASGRP1
TXNDC2
ADAMTS9
CD47
HIVEP2
PALM2-AKAP2
EML5
LIF
NEDD4
KYNU
HIST1H2BH
PLSCR1
LOC101928100
MMP7
LYN
PTHLH
NRG1
IRF2
SLC22A1
DNAH17
BNC1
RNF24
FOXL1
CRYBG1
IL7R
OGFRL1
NKX3-1
GEM
C6orf132
LRRN1
PANX1
WTAP
BID
IL1RL2
SNHG9
NEFM
THSD1
SLC7A2

## Sheet: Prop downregulated genes
Genes induced by TNF-α and downregulated by propionate
ACSL4
ADAMTS9
ADAMTS9-AS1
AEN
AICDA
AKAP12
ALKAL2
AMIGO2
AMPD3
ANGPTL7
ANO9
B4GALT1-AS1
BDKRB2
BID
BIRC2
BNC1
BNIPL
C20orf141
C6orf132
CCL2
CCND1
CD40
CD44
CD47
CD69
CDKN2B
CLDN1
CLEC4E
COL4A2-AS1
CPXM1
CRYBG1
CSF1
CSF2
CSH2
CXCL2
CXCL3
CXCL8
DDX21
DRAM1
DSE
EFNA1
EMBP1
ETS1
EXOC3L4
F3
FFAR2
FGF12
FOSL1
FRMD6
GBP1
GPR34
GPR68
GPR83
HIST1H2BH
HIVEP2
ICOSLG
IFITM2
IFNAR2
IFNGR1
IFNGR2
IKZF3
IL11
IL6
IL7R
IRAK2
IRF2
KANSL1-AS1
KCNQ3
KYNU
LACC1
LAD1
LIF
LINC00216
LINC00504
LINC00852
LINC02015
LINC02535
LOC100129940
LOC101927661
LOC101928100
LOC102723996
LOC102724009
LOC729652
LOC91370
LOXL1-AS1
LRFN5
LST1
LTB
LYN
LYSMD2
MAML2
MAP3K8
MIR155HG
MIR324
MMP3
MMP7
MYOSLID
NAB1
NACAP1
NAV3
NEDD4
NFKB1
NFKBIA
NIPAL4
NKX3-1
NPIPB13
NR3C2
NRG1
NRG4
OFCC1
OGFRL1
OR12D2
PALM2-AKAP2
PANX1
PDCD1LG2
PDLIM4
PILRA
PIM2
PLAU
PLSCR1
POU2F2
PPARGC1B
PRDM13
PRELP
PSTPIP2
PTGFR
PTHLH
RASGRP1
RPL22L1
RPSAP52
SERPINA6
SERPINB8
SERPINE1
SGPP2
SHISAL1
SLC15A3
SLC16A9
SLC22A4
SLC2A6
SLC39A14
SLC41A2
SLC43A3
SNORD104
SOD2
SOGA3
SPATA5L1
SPOCD1
ST5
SULT1C4
TCHH
TGIF2-C20orf24
THBD
TNFAIP2
TNFSF10
TNIP1
TPBGL
TRAF1
TRPC3
TXNDC2
UFSP1
VCAM1
VMO1
VNN1
WISP3
WTAP
ZACN
ZEB2
ZFP57

## Sheet: But downregulated genes
Genes induced by TNF-α and downregulated by propionate
ACSL4
ADAMTS9
ADAMTS9-AS1
AEN
AICDA
AKAP12
ALKAL2
AMIGO2
AMPD3
ANGPTL7
ANO9
B4GALT1-AS1
BDKRB2
BID
BIRC2
BNC1
BNIPL
C20orf141
C6orf132
CCL2
CCND1
CD40
CD44
CD47
CD69
CDKN2B
CLDN1
CLEC4E
COL4A2-AS1
CPXM1
CRYBG1
CSF1
CSF2
CSH2
CXCL2
CXCL3
CXCL8
DDX21
DRAM1
DSE
EFNA1
EMBP1
ETS1
EXOC3L4
F3
FFAR2
FGF12
FOSL1
FRMD6
GBP1
GPR34
GPR68
GPR83
HIST1H2BH
HIVEP2
ICOSLG
IFITM2
IFNAR2
IFNGR1
IFNGR2
IKZF3
IL11
IL6
IL7R
IRAK2
IRF2
KANSL1-AS1
KCNQ3
KYNU
LACC1
LAD1
LIF
LINC00216
LINC00504
LINC00852
LINC02015
LINC02535
LOC100129940
LOC101927661
LOC101928100
LOC102723996
LOC102724009
LOC729652
LOC91370
LOXL1-AS1
LRFN5
LST1
LTB
LYN
LYSMD2
MAML2
MAP3K8
MIR155HG
MIR324
MMP3
MMP7
MYOSLID
NAB1
NACAP1
NAV3
NEDD4
NFKB1
NFKBIA
NIPAL4
NKX3-1
NPIPB13
NR3C2
NRG1
NRG4
OFCC1
OGFRL1
OR12D2
PALM2-AKAP2
PANX1
PDCD1LG2
PDLIM4
PILRA
PIM2
PLAU
PLSCR1
POU2F2
PPARGC1B
PRDM13
PRELP
PSTPIP2
PTGFR
PTHLH
RASGRP1
RPL22L1
RPSAP52
SERPINA6
SERPINB8
SERPINE1
SGPP2
SHISAL1
SLC15A3
SLC16A9
SLC22A4
SLC2A6
SLC39A14
SLC41A2
SLC43A3
SNORD104
SOD2
SOGA3
SPATA5L1
SPOCD1
ST5
SULT1C4
TCHH
TGIF2-C20orf24
THBD
TNFAIP2
TNFSF10
TNIP1
TPBGL
TRAF1
TRPC3
TXNDC2
UFSP1
VCAM1
VMO1
VNN1
WISP3
WTAP
ZACN
ZEB2
ZFP57

## Sheet: GO TNFa-induced genes
Gene Ontology of TNF-α-induced genes
Category	Term	Count	PValue	Genes	Fold Enrichment	Bonferroni	Benjamini	FDR
GOTERM_BP_DIRECT	GO:0006954~inflammatory response	27	1.29e-10	PTGFR, CD40, CXCL8, TNFAIP6, CSF1, GPR68, TNFAIP3, CXCL3, TNF, CXCL2, CXCL5, RELB, IL1RL2, IRAK2, C3AR1, BDKRB2, CCL2, CCL20, NFKB1, LACC1, IL6, VNN1, ADORA2A, TNIP1, IL23A, PTX3, CD44	4.72138	2.78e-07	2.27e-07	2.24e-07
GOTERM_BP_DIRECT	GO:0071222~cellular response to lipopolysaccharide	19	2.11e-10	CSF3, CD40, CXCL8, CSF2, SERPINE1, TNFAIP3, PDCD1LG2, CXCL3, CXCL2, TNF, AICDA, CXCL5, NFKB1, ICAM1, SLC7A5, IL6, LOC102723996, TNIP1, CCL2	7.09249	4.55e-07	2.27e-07	2.24e-07
GOTERM_BP_DIRECT	GO:0042531~positive regulation of tyrosine phosphorylation of STAT protein	10	4.44e-07	TNFSF18, LYN, IL6, CD40, CSF2, FLT3, CSH2, IL23A, LIF, TNF	10.4413	0.000954	0.000251	0.000248
GOTERM_BP_DIRECT	GO:0071347~cellular response to interleukin-1	11	4.68e-07	AKAP12, EDN1, CD40, CXCL8, CCL20, CCL2, CD47, GBP1, NFKB1, ICAM1, NKX3-1	8.80547	0.00100542	0.000251	0.000248
GOTERM_BP_DIRECT	GO:0071356~cellular response to tumor necrosis factor	13	9.1e-07	EDN1, CD40, VCAM1, CXCL8, CCL20, CLDN1, NFKB1, ICAM1, AKAP12, NFKBIA, CCL2, GBP1, NKX3-1	6.41495	0.00195657	0.000392	0.000387
GOTERM_BP_DIRECT	GO:0010628~positive regulation of gene expression	23	3.25e-06	PTGFR, CXCL8, CSF2, CSF1, IFNGR1, VDR, LIF, NFATC2, NRL, NRG1, INHBA, PRDM1, NGF, ETS1, F3, TNF, RELB, PLSCR1, IL6, C1QTNF1, RGCC, IL7R, NKX3-1	3.2113	0.00695901	0.00116389	0.00114874
GOTERM_BP_DIRECT	GO:0019221~cytokine-mediated signaling pathway	12	1.14e-05	IFNAR2, CSF3, IL6, FLT3, IFNGR1, IRAK2, IL10RA, IFNGR2, CCL2, IL7R, F3, CD44	5.54191	0.0242689	0.00326253	0.00322006
GOTERM_BP_DIRECT	GO:0032496~response to lipopolysaccharide	12	1.21e-05	AKAP12, THBD, PTGFR, EDN1, VCAM1, DUSP10, GCH1, CSF1, IL10RA, SOD2, CLDN1, NFKB2	5.50661	0.0257627	0.00326253	0.00322006
GOTERM_BP_DIRECT	GO:0008284~positive regulation of cell proliferation	22	2.84e-05	LYN, IL11, PTGFR, WNT10B, CSF3, EDN1, CSF2, CSF1, BNC1, FLT3, LIF, NRG1, ETS1, CXCL5, PTHLH, FOSL1, IL6, GDNF, CLDN7, CD47, IL7R, NKX3-1	2.88179	0.0593492	0.00679805	0.00670956
GOTERM_BP_DIRECT	GO:0006955~immune response	20	5.91e-05	CSF3, IFITM2, CXCL8, CSF2, CCL20, LST1, LIF, PDCD1LG2, ETS1, CXCL2, TNF, CXCL5, GEM, ITGAD, LOC102723996, TNFSF10, CCL2, LTB, CLEC4E, IL7R	2.92865	0.119471	0.0115662	0.0114156

## Sheet: Go Prop downregulated genes
GO of genes induced by TNF-α and downregulated by propionate
Category	Term	Count	PValue	Genes	Fold Enrichment	Bonferroni	Benjamini	FDR
GOTERM_BP_DIRECT	GO:0071222~cellular response to lipopolysaccharide	13	7.94187e-09	CD40, CXCL8, CSF2, SERPINE1, PDCD1LG2, CXCL3, CXCL2, AICDA, NFKB1, IL6, LOC102723996, TNIP1, CCL2	9.85257	9.26812e-06	9.26817e-06	9.18081e-06
GOTERM_BP_DIRECT	GO:0006954~inflammatory response	16	1.34678e-07	PTGFR, CD40, CXCL8, CSF1, GPR68, CXCL3, CXCL2, NFKB1, LACC1, IL6, VNN1, TNIP1, IRAK2, BDKRB2, CCL2, CD44	5.68049	0.000157157	7.85845e-05	7.78438e-05
GOTERM_BP_DIRECT	GO:0071356~cellular response to tumor necrosis factor	10	6.81741e-07	AKAP12, NFKBIA, CD40, VCAM1, CXCL8, CCL2, CLDN1, GBP1, NFKB1, NKX3-1	10.0187	0.000795276	0.000265197	0.000262698
GOTERM_BP_DIRECT	GO:0071347~cellular response to interleukin-1	8	2.6363e-06	AKAP12, CD40, CXCL8, CCL2, CD47, GBP1, NFKB1, NKX3-1	13.002	0.00307184	0.00076914	0.00076189
GOTERM_BP_DIRECT	GO:0019221~cytokine-mediated signaling pathway	9	1.1327e-05	IFNAR2, IL6, IFNGR1, IRAK2, IFNGR2, CCL2, IL7R, F3, CD44	8.43881	0.0131317	0.00264372	0.0026188
GOTERM_BP_DIRECT	GO:0008284~positive regulation of cell proliferation	15	2.26478e-05	LYN, IL11, PTGFR, CSF2, CSF1, BNC1, LIF, NRG1, ETS1, PTHLH, FOSL1, IL6, CD47, IL7R, NKX3-1	3.98926	0.026084	0.00440499	0.00436347
GOTERM_BP_DIRECT	GO:0051607~defense response to virus	10	3.06908e-05	IFNAR2, IL6, CD40, PLSCR1, IFITM2, IFNGR2, IRF2, DDX21, GBP1, AICDA	6.2778	0.0351829	0.0044807	0.00443847
GOTERM_BP_DIRECT	GO:0006955~immune response	14	3.0716e-05	IFITM2, CXCL8, CSF2, LST1, LIF, PDCD1LG2, ETS1, CXCL2, LOC102723996, TNFSF10, CCL2, LTB, CLEC4E, IL7R	4.16223	0.0352113	0.0044807	0.00443847
GOTERM_BP_DIRECT	GO:0042531~positive regulation of tyrosine phosphorylation of STAT protein	6	0.000105686	LYN, IL6, CD40, CSF2, CSH2, LIF	12.7194	0.116039	0.0137039	0.0135748
GOTERM_BP_DIRECT	GO:0010628~positive regulation of gene expression	13	0.000207787	PTGFR, CXCL8, CSF2, CSF1, IFNGR1, LIF, NRG1, ETS1, F3, PLSCR1, IL6, IL7R, NKX3-1	3.68517	0.215346	0.0242487	0.0240202

## Sheet: GO But downregulated genes
GO of genes induced by TNF-α and downregulated by butyrate
Category	Term	Count	PValue	Genes	Fold Enrichment	Bonferroni	Benjamini	FDR
GOTERM_BP_DIRECT	GO:0071222~cellular response to lipopolysaccharide	12	2.58305e-08	IL6, CD40, CXCL8, CSF2, LOC102723996, TNIP1, CCL2, PDCD1LG2, CXCL3, CXCL2, AICDA, NFKB1	10.1737	2.77933e-05	2.77937e-05	2.73287e-05
GOTERM_BP_DIRECT	GO:0006954~inflammatory response	15	2.03409e-07	PTGFR, CD40, CXCL8, CSF1, GPR68, CXCL3, CXCL2, NFKB1, LACC1, IL6, TNIP1, IRAK2, BDKRB2, CCL2, CD44	5.9573	0.000218844	9.34204e-05	9.18576e-05
GOTERM_BP_DIRECT	GO:0071356~cellular response to tumor necrosis factor	10	2.60466e-07	AKAP12, NFKBIA, CD40, VCAM1, CXCL8, CCL2, CLDN1, GBP1, NFKB1, NKX3-1	11.2073	0.000280222	9.34204e-05	9.18576e-05
GOTERM_BP_DIRECT	GO:0019221~cytokine-mediated signaling pathway	10	4.57009e-07	IFNAR2, IL6, FLT3, IFNGR1, IRAK2, IFNGR2, CCL2, IL7R, F3, CD44	10.4889	0.000491621	0.000122936	0.000120879
GOTERM_BP_DIRECT	GO:0042531~positive regulation of tyrosine phosphorylation of STAT protein	7	3.82164e-06	LYN, IL6, CD40, CSF2, FLT3, CSH2, LIF	16.5999	0.00410364	0.000822416	0.000808658
GOTERM_BP_DIRECT	GO:0008284~positive regulation of cell proliferation	15	6.12254e-06	LYN, IL11, PTGFR, CSF2, CSF1, BNC1, FLT3, LIF, NRG1, ETS1, PTHLH, FOSL1, IL6, IL7R, NKX3-1	4.46256	0.00656622	0.00109798	0.00107961
GOTERM_BP_DIRECT	GO:0071347~cellular response to interleukin-1	7	1.79007e-05	AKAP12, CD40, CXCL8, CCL2, GBP1, NFKB1, NKX3-1	12.7266	0.019077	0.00275159	0.00270556
GOTERM_BP_DIRECT	GO:0010628~positive regulation of gene expression	13	7.02878e-05	PTGFR, CXCL8, CSF2, CSF1, IFNGR1, LIF, NRG1, ETS1, F3, PLSCR1, IL6, IL7R, NKX3-1	4.12239	0.0728429	0.00945371	0.00929556
GOTERM_BP_DIRECT	GO:0051607~defense response to virus	9	8.7893e-05	IFNAR2, IL6, CD40, PLSCR1, IFNGR2, IRF2, DDX21, GBP1, AICDA	6.32036	0.0902424	0.0105081	0.0103323
GOTERM_BP_DIRECT	GO:0006955~immune response	12	0.000200829	CXCL8, CSF2, LOC102723996, TNFSF10, LIF, CCL2, LTB, PDCD1LG2, IL7R, CLEC4E, ETS1, CXCL2	3.99091	0.194357	0.0196448	0.0193161

## Sheet: Prop and But downregulated gene
Genes induced by TNF-α and downregulated by propionate and butyrate
ACSL4
ADAMTS9
ADAMTS9-AS1
AEN
AICDA
AKAP12
ALKAL2
AMIGO2
AMPD3
ANGPTL7
B4GALT1-AS1
BDKRB2
BID
BNC1
C20orf141
C6orf132
CCL2
CD40
CD44
CD69
CDKN2B
CLDN1
CLEC4E
COL4A2-AS1
CPXM1
CRYBG1
CSF1
CSF2
CSH2
CXCL2
CXCL3
CXCL8
DDX21
DRAM1
DSE
EFNA1
EMBP1
ETS1
F3
FFAR2
FGF12
FOSL1
FRMD6
GBP1
GPR34
GPR68
GPR83
HIST1H2BH
HIVEP2
ICOSLG
IFNAR2
IFNGR1
IFNGR2
IKZF3
IL11
IL6
IL7R
IRAK2
IRF2
KANSL1-AS1
KCNQ3
KYNU
LACC1
LAD1
LIF
LINC00216
LINC00504
LINC00852
LINC02015
LINC02535
LOC100129940
LOC101927661
LOC101928100
LOC102723996
LOC102724009
LOC729652
LOC91370
LOXL1-AS1
LRFN5
LTB
LYN
MAML2
MAP3K8
MIR155HG
MIR324
MMP3
MMP7
MYOSLID
NAB1
NACAP1
NAV3
NEDD4
NFKB1
NFKBIA
NIPAL4
NKX3-1
NPIPB13
NR3C2
NRG1
OGFRL1
OR12D2
PALM2-AKAP2
PANX1
PDCD1LG2
PDLIM4
PILRA
PIM2
PLAU
PLSCR1
POU2F2
PPARGC1B
PRDM13
PSTPIP2
PTGFR
PTHLH
RASGRP1
RPL22L1
RPSAP52
SERPINB8
SHISAL1
SLC15A3
SLC16A9
SLC22A4
SLC2A6
SLC39A14
SLC41A2
SLC43A3
SNORD104
SOD2
SOGA3
SPATA5L1
SPOCD1
ST5
TCHH
TGIF2-C20orf24
THBD
TNFSF10
TNIP1
TPBGL
TXNDC2
UFSP1
VCAM1
WISP3
WTAP
ZACN
ZEB2
ZFP57

## Sheet: Prop exclusive genes 
Genes induced by TNF-α and exclusively downregulated by propionate
ANO9
BIRC2
BNIPL
CCND1
CD47
IFITM2
LST1
LYSMD2
NRG4
PREPL
SERPINA6
SERPINE1
SGPP2
TNFAIP2
TRAF1
TRCP3
VMO1
VNN1

## Sheet: But exclusive genes
Genes induced by TNF-α and exclusively downregulated by butyrate
EML5
FLT3
PPP1R1C
RBM27
SNORD101
SPTY2D1OS
THCAT158
