# Supplementary material for: Propionate and butyrate counteract renal damage and progression to chronic kidney disease
Source: Nephrol Dial Transplant. 2024 May 24;40(1):133–50. doi: 10.1093/ndt/gfae118 (PMC11852269; doi:10.1093/ndt/gfae118)
Supplement: gfae118_Supplemental_Files [file gfae118_Supplemental_Files.zip › Table S3.xlsx]

## Sheet: Upregulated genes indep TNF-α
Gene Ontology of genes upregulated by propionate and butyrate independent of TNF-α
Category	Term	Count	PValue	Genes	Fold Enrichment	Bonferroni	Benjamini	FDR
GOTERM_BP_DIRECT	GO:0030198~extracellular matrix organization	43	2.35801e-09	COL17A1, OLFML2B, ELN, COL11A2, ITGA2B, ITGAL, TNF, FBLN2, MMP20, ADAMTS4, ADAMTS13, ADAMTS3, ADAMTSL5, ADAMTSL4, SPOCK2, ABI3BP, ADAMTS17, ITGAX, ADAMTS8, ATP7A, MPZL3, ADAMTS6, ITGA2, APLP1, MMP9, MMP10, COL1A1, MMP11, COL3A1, MMP16, CRISPLD2, MMP15, ITGA10, COL5A2, MMP17, COL8A2, COL4A5, VWA1, ITGA7, MMP19, ITGA6, COL9A3, MATN4	2.75674	1.28015e-05	1.28016e-05	1.27097e-05
GOTERM_BP_DIRECT	GO:0007411~axon guidance	42	1.68678e-08	EPHB6, CYFIP2, CSF1R, SEMA5B, SEMA7A, EPHA10, SEMA3D, NRXN3, GATA3, IGSF9, EFNB2, EFNB1, SHH, CDH4, EFNB3, DPYSL5, KIF5C, KIF5A, NPTN, HMCN2, NRCAM, FYN, SLIT3, SLIT2, EPHB1, SEMA6B, NTRK1, EPHA5, SEMA6C, SEMA4A, EPHA6, UNC5A, UNC5B, GDF7, NELL2, KIAA1755, EFNA3, LHX2, PTK7, ANOS1, CDK5R2, NECTIN1	2.62359	9.1571e-05	4.57876e-05	4.54587e-05
GOTERM_BP_DIRECT	GO:0007165~signal transduction	160	2.0686e-07	SH3GL3, CNTFR, OLFML2B, GMFG, DGKA, CHRM4, HHIP, ARHGAP44, DPYSL5, RPS6KA2, RASSF5, CAPN5, OSTF1, CHGB, MAGI1, CDKL2, CHRNB2, TLE2, PRKCH, IGFBP4, PSG1, PSG3, ANK3, HPCAL4, PGF, GEM, MOB3B, PSG9, INPP4A, FNDC5, TOM1L2, OLFM2, BCAM, ADCY9, PSG6, ADGRB1, PKP1, CD226, ERG, SKAP2, CDS1, FBN2, CSF1R, CD274, BEX2, NDRG4, EPAS1, PDE1A, NPR3, CHRNA9, ITPR1, STC1, CSF2RB, RASAL1, GATA3, TNFRSF11A, IQGAP2,…	1.49117	0.00112241	0.000374348	0.000371659
GOTERM_BP_DIRECT	GO:0007155~cell adhesion	81	1.07871e-06	ACHE, SRPX, PTPRU, SLC23A2, COL12A1, ITGA2B, ICAM2, HAPLN3, ITGAL, MSLN, CDH4, CDH3, CLDN23, STAB1, NPTN, HMCN2, ITGAX, NRCAM, CD36, EDIL3, MAGI1, EGFL7, MYBPC2, GP1BB, ITGA2, FIBCD1, APLP1, GP1BA, RHOB, CLDN11, CLDN5, HCK, BCAM, CLDN3, ADGRB1, ANOS1, PKP1, ITGA7, PRKD2, CD226, ITGA6, TLN2, MFGE8, CDH17, JCAD, FREM2, PCDH10, PCDH12, THBS2, NID2, EFNB2, EFNB1, FLRT1, S1PR1, NCAM1, MPZL3, PCDH1, CG…	1.74321	0.00583922	0.00146408	0.00145357
GOTERM_BP_DIRECT	GO:0098609~cell-cell adhesion	35	2.14181e-05	CYFIP2, TTYH1, FBLIM1, ITGA2B, ICAM2, ITGAL, TMEM47, CDH5, CDH3, CDH1, ITGAX, CDH24, NRCAM, ANXA9, STXBP6, KIRREL3, NEGR1, ITGA2, DCHS2, ITGA10, IGDCC3, PKP2, COL8A2, PECAM1, PKP1, FAT2, ITGA7, ITGA6, ESAM, ADAM8, TLN2, FAT4, CD24, TJP3, NECTIN1	2.18633	0.109774	0.0193798	0.0192406
GOTERM_BP_DIRECT	GO:0048791~calcium ion-regulated exocytosis of neurotransmitter	8	2.72197e-05	SYT5, STX1B, RIMS1, RIMS3, SYT2, SYT1, DOC2B, SYT7	7.49598	0.137377	0.0199293	0.0197861
GOTERM_BP_DIRECT	GO:0048013~ephrin receptor signaling pathway	15	3.3038e-05	EPHB6, NTRK1, EPHA5, EPHA6, EPHA10, MMP9, EFNB2, TIAM1, EFNB1, EFNA3, EFNB3, FYN, PAK3, EPHB1, NGEF	3.65429	0.164201	0.0199293	0.0197861
GOTERM_BP_DIRECT	GO:0008277~regulation of G-protein coupled receptor protein signaling pathway	15	3.3038e-05	RGS4, GRK1, RGS2, GRK5, GNG4, GRK4, GNG7, RGS10, PLCE1, KCTD12, RGS11, PLCB1, RGS9, RGS7, KCTD16	3.65429	0.164201	0.0199293	0.0197861
GOTERM_BP_DIRECT	GO:0017156~calcium ion regulated exocytosis	12	3.8899e-05	SYT5, RIMS1, SYT3, SCIN, RIMS3, SYT2, RAB3A, SYT1, SYT13, SYN2, STX1A, SYT7	4.42944	0.190377	0.0200518	0.0199078
GOTERM_BP_DIRECT	GO:0035556~intracellular signal transduction	64	4.43882e-05	ITK, MAST3, DGKA, MAST1, FMN2, ADRA1B, DEPTOR, RASSF5, RPS6KA2, MCF2L, STK32B, RGS9, RALGPS1, RGS7, UNC13B, MAP4K1, MAP4K2, RASA4B, PRKCH, UNC13A, S100A1, DAPK2, TGFBR3, LAT2, HCK, CARHSP1, ADCY9, RASA4, LCK, MAK, PRKD2, PLCB1, PLCB2, SHC4, NIM1K, BRSK1, ADCY4, RASAL1, ADCY1, PRKAR2B, INPP5D, PLCG2, SH3BP5, PAK6, STK38L, APBB2, FYN, PAK3, GPR155, PAG1, MARK1, CDC42BPG, MAPK15, PINK1, NR4A3, WNK2,…	1.68741	0.21415	0.0200518	0.0199078

## Sheet: Downregulated genes indep TNF-α
Gene Ontology of genes downregulated by propionate and butyrate independent of TNF-α
Category	Term	Count	PValue	Genes	Fold Enrichment	Bonferroni	Benjamini	FDR
GOTERM_BP_DIRECT	GO:0006357~regulation of transcription from RNA polymerase II promoter	124	3.61911e-08	ATF1, CCNT2, JMJD1C, NUCKS1, JADE2, IKZF4, ZXDA, HOXA9, ZXDB, HOXA3, BBX, EPC1, EPC2, ZNF689, SOX6, HOXA7, ARID2, ZNF202, HOXB9, ZNF93, RFX7, ZNF436, ADNP, ZNF710, ATF5, HDGFL3, ZSCAN29, ATF4, ZBTB8A, FOXG1, SHOX2, ZBTB1, BAZ2B, RPAP2, ZBTB2, RAI1, HOXC4, MSC, PATZ1, RREB1, ZNF785, GTF2IRD2B, NKX2-4, ZNF784, ZBED3, ZNF783, BPTF, HOXC6, ZNF662, STAT5A, SMAD1, XBP1, BRPF3, GTF2IRD2, NFXL1, ZBTB12, …	1.63856	0.000138277	0.000138286	0.000137888
GOTERM_BP_DIRECT	GO:0007259~JAK-STAT cascade	12	2.04933e-06	SOCS2, STAT5A, IL15RA, CSF2, STAT1, CLCF1, CCL2, STAT6, NMI, PRLR, JAK3, JAK1	6.25633	0.00779991	0.00261016	0.00260265
GOTERM_BP_DIRECT	GO:0006338~chromatin remodeling	31	0.000168376	KDM3B, ZBTB1, DDX21, JMJD1C, RSF1, CHD3, JADE2, BAZ2B, AURKA, HDAC7, ZNF827, NSD1, SCMH1, BRD9, ARID2, BPTF, SS18, PBRM1, CREBBP, BRPF3, SETMAR, TET1, BAZ1A, ARID1B, MSL1, HCFC1, TAF6L, HDGF, HNRNPC, EEF1AKMT3, HDGFL3	2.11648	0.474508	0.0785615	0.0783354
GOTERM_BP_DIRECT	GO:0071222~cellular response to lipopolysaccharide	21	0.000419646	ABCA1, XBP1, CD40, CSF2, SRC, WNT5A, IRAK3, CXCL3, CXCL2, AICDA, NFKB1, IL6, IRAK1, TNIP1, IRAK2, AXL, ZC3H12A, CCL2, SIRPA, EPHB2, GBP3	2.43302	0.79887	0.133622	0.133238
GOTERM_BP_DIRECT	GO:0070301~cellular response to hydrogen peroxide	11	0.000768273	NQO1, IL6, SRC, AXL, SPHK1, PPIF, SIRPA, CYP1B1, STAT6, FXN, MAPK13	3.65708	0.946959	0.209684	0.20908
GOTERM_BP_DIRECT	GO:0007049~cell cycle	29	0.00289417	ANKLE2, CCNT2, SRC, HJURP, FIGN, LIN9, PMF1, AURKA, MCIDAS, MARVELD1, RASSF4, GPER1, TLK1, LRIG3, TRIM21, STOX1, PRNP, CDKN2B, CENPV, RCC2, PLK1, HMGA2, LIG3, MAPK13, HCFC1, PARD3, SIK1, ZMYND11, AJUBA	1.81764	0.999984	0.403822	0.40266
GOTERM_BP_DIRECT	GO:0006954~inflammatory response	33	0.00289635	PTGFR, CD40, CSF1, GPR68, CXCL3, CXCL2, NDST1, HRH1, IFI16, IRAK2, GPER1, ZC3H12A, SPP1, CCL2, ITGB6, GGT5, SMAD1, VCAM1, RIPK2, SPHK1, CARD8, WNT5A, NFKB1, FOSL1, IL6, TNIP1, AXL, BMPR1B, NFKBID, CD44, LAT, TLR3, TLR2	1.73627	0.999985	0.403822	0.40266
GOTERM_BP_DIRECT	GO:0034599~cellular response to oxidative stress	12	0.00327679	NQO1, MSRA, XBP1, ZC3H12A, SLC11A2, ARL6IP5, MGAT3, KEAP1, SOD2, CPEB2, PPARGC1A, ATF4	2.83792	0.999996	0.417354	0.416152
GOTERM_BP_DIRECT	GO:0043066~negative regulation of apoptotic process	38	0.00452397	AVEN, PTGFR, ANKLE2, SRC, AMIGO2, HSPB2, IFIT3, AURKA, SOCS2, DDRGK1, NNT, BAG1, PIM2, STAT5A, NQO1, PRNP, XBP1, SPHK1, ANXA4, PLK1, WNT5A, VEGFB, HMGA2, CFLAR, SOD2, PRLR, NFKB1, HIGD2A, RNF144B, IL6, SMO, AXL, PPIF, BIRC7, ATF5, FXN, CD44, FAIM	1.61429	1	0.557615	0.55601
GOTERM_BP_DIRECT	GO:0016573~histone acetylation	7	0.00560886	CREBBP, KAT5, BRPF3, KAT6B, EPC1, EPC2, BRD8	4.22576	1	0.598663	0.596939
