# Supplementary material for: Propionate and butyrate counteract renal damage and progression to chronic kidney disease
Source: Nephrol Dial Transplant. 2024 May 24;40(1):133–50. doi: 10.1093/ndt/gfae118 (PMC11852269; doi:10.1093/ndt/gfae118)
Supplement: gfae118_Supplemental_Files [file gfae118_Supplemental_Files.zip › Table S4.xlsx]

## Sheet: Signature common
Genes downregulated by propionate and butyrate in preventive and therapeutic conditions
ACSL4
ADAMTS9
ADAMTS9-AS1
AICDA
ALKAL2
AMIGO2
AMPD3
ANGPTL7
BDKRB2
BID
CCL2
CD40
CD44
CDKN2B
CLDN1
CLEC4E
COL4A2-AS1
CPXM1
CSF1
CSF2
CXCL2
CXCL3
CXCL8
DDX21
DRAM1
DSE
EFNA1
ETS1
FGF12
FOSL1
FRMD6
GBP1
GPR34
GPR68
HIVEP2
ICOSLG
IFNAR2
IFNGR1
IFNGR2
IKZF3
IL11
IL6
IL7R
IRAK2
IRF2
KYNU
LACC1
LAD1
LIF
LINC00852
LINC02015
LINC02535
LOC100129940
LOC101927661
LOC101928100
LOC102723996
LOC91370
LOXL1-AS1
LRFN5
LTB
MAP3K8
MIR155HG
MMP7
NACAP1
NAV3
NEDD4
NFKB1
NFKBIA
NIPAL4
NRG1
OGFRL1
OR12D2
PANX1
PDCD1LG2
PDLIM4
PIM2
PLAU
POU2F2
PTGFR
PTHLH
RASGRP1
RPL22L1
RPSAP52
SERPINB8
SHISAL1
SLC15A3
SLC16A9
SLC22A4
SLC2A6
SLC39A14
SLC43A3
SNORD104
SOD2
SPATA5L1
SPOCD1
ST5
TNFSF10
TNIP1
TPBGL
VCAM1
WTAP
ZEB2
ZFP57

## Sheet: GO signature common
Gene Ontology of genes downregulated by propionate and butyrate in preventive and therapeutic conditions
Category	Term	Count	PValue	Genes	Fold Enrichment	Bonferroni	Benjamini	FDR
GOTERM_BP_DIRECT	GO:0071222~cellular response to lipopolysaccharide	12	9.52912e-10	IL6, CD40, CXCL8, CSF2, LOC102723996, TNIP1, CCL2, PDCD1LG2, CXCL3, CXCL2, AICDA, NFKB1	13.7988	8.68103e-07	8.68103e-07	8.49045e-07
GOTERM_BP_DIRECT	GO:0006954~inflammatory response	15	3.65815e-09	PTGFR, CD40, CXCL8, CSF1, GPR68, CXCL3, CXCL2, NFKB1, LACC1, IL6, TNIP1, IRAK2, BDKRB2, CCL2, CD44	8.08001	3.33257e-06	1.66629e-06	1.62971e-06
GOTERM_BP_DIRECT	GO:0071356~cellular response to tumor necrosis factor	8	3.99217e-06		12.1606	0.00363027	0.00121229	0.00118567
GOTERM_BP_DIRECT	GO:0019221~cytokine-mediated signaling pathway	8	6.18279e-06	IFNAR2, IL6, IFNGR1, IRAK2, IFNGR2, CCL2, IL7R, CD44	11.3811	0.0056167	0.00140813	0.00137722
GOTERM_BP_DIRECT	GO:0006955~immune response	12	1.14858e-05	CXCL8, CSF2, LOC102723996, TNFSF10, LIF, CCL2, LTB, PDCD1LG2, IL7R, CLEC4E, ETS1, CXCL2	5.41295	0.0104091	0.00209272	0.00204678
GOTERM_BP_DIRECT	GO:0051607~defense response to virus	8	8.14616e-05	IFNAR2, IL6, CD40, IFNGR2, IRF2, DDX21, GBP1, AICDA	7.61995	0.0715275	0.0106016	0.0103689
GOTERM_BP_DIRECT	GO:0008284~positive regulation of cell proliferation	11	0.000164577	FOSL1, IL11, PTGFR, IL6, CSF2, CSF1, LIF, NRG1, IL7R, ETS1, PTHLH	4.43862	0.139242	0.0187413	0.0183298
GOTERM_BP_DIRECT	GO:0010628~positive regulation of gene expression	10	0.000480705	PTGFR, IL6, CXCL8, CSF2, CSF1, IFNGR1, LIF, NRG1, IL7R, ETS1	4.30099	0.354692	0.048658	0.0475898
GOTERM_BP_DIRECT	GO:0042113~B cell activation	4	0.000547764	CD40, IKZF3, RASGRP1, ICOSLG	24.659	0.392953	0.0499013	0.0488057
GOTERM_BP_DIRECT	GO:0098586~cellular response to virus	6	4.08879e-05	IFNAR2, IL6, IFNGR1, IFNGR2, POU2F2, NFKB1	15.4836	0.0365644	0.00620814	0.00607185
